# Supplementary material for: Soybean β-Conglycinin Inhibits Broiler Growth and Nutrient Utilization by Inducing Allergic and Inflammatory Responses, Impairing Intestinal Barrier Integrity and Altering Cecal Microbiota
Source: Animals (Basel). 2025 Jun 9;15(12):1701. doi: 10.3390/ani15121701 (PMC12189050; doi:10.3390/ani15121701)
Supplement: Supplementary file 1 [file animals-15-01701-s001.zip]

Archive with 1 entries (1 files):
- animals-3616921-supplementary.pdf
